# Supplementary material for: Visualising the Cross-Level Relationships between Pathological and Physiological Processes and Gene Expression: Analyses of Haematological Diseases
Source: PLoS One. 2013 Jan 2;8(1):e53544. doi: 10.1371/journal.pone.0053544 (PMC3534650; doi:10.1371/journal.pone.0053544)
Supplement: Table S1 — Excel file of the list of genes that were used for constructing the HSC-CMP score, the gene scores of the CCAM result, and the biological/haematological features of these genes. (XLS) [file pone.0053544.s008.xls]

## Sheet: toptable.csv
#Visualising the cross-level relationships between pathological and physiological processes and gene expression: Analyses of haematological diseases
#Supplementary Table S1
#Genes used for making the HSC-CMP score
#The top-ranked genes (top 100 and bottom 100 genes from the result of CCAM in Fig. 3) were used for CCAM with HSC, MEP, CMP, and GMP variables.
#The relative contributions of hametopoietic cell populations are as follows:
#HSC	0.93
#MEP	0.9
#GMP	-0.37
#CMP	-0.59
#Thus, genes with positive values in the HSC-CMP score are more associated with HSC/MEP (characteristically upregulated in these populations), while lower values are associated with CMP/GMP.
Probe ID	Gene Symbol	Entrez ID	HSC-CMP score	General features	Known associations with leukaemia/MDS	Known associations with haematopoietic cell populations	Reference (PMID)
213306_at	MPDZ	8777	4.7849
209488_s_at	RBPMS	11030	4.24165	RNA binding; regulation of Smad proteins	Associated with Runx1 mutations in cytogenetically normal AML		22753902
201148_s_at	TIMP3	7078	3.36476	Inhibitors of the matrix metalloproteinases	Expression associated with MLL translocation in AML	Upregulated in monocytes/DC	19835597;15869882;22415751
206298_at	ARHGAP22	58504	3.12892	GTPase activating protein
206702_at	TEK	7010	2.86345	Receptor tyrosine kinase	Increased expression in AML and CML	Expressed in HSC	11755466, 8395828
218899_s_at	BAALC	79870	3.1344	A gene identified by gene expression analysis of AML	High expression indicates a worse prognosis for AML and MDS		21372155; 22488406
212713_at	MFAP4	4239	2.65199	Extracellular protein; binding specificities for both collagen and carbohydrate
208789_at	PTRF	284119	2.42616	Regulates rRNA transcription
209387_s_at	TM4SF1	4071	2.49264
221870_at	EHD2	30846	2.27077	Associates with actin
215034_s_at	TM4SF1	4071	2.41082	Cell surface protein
215847_at	HERC2P3	283755	1.42876
202291_s_at	MGP	4256	1.74405
219790_s_at	NPR3	4883	2.15768	encodes one of three natriuretic peptide receptors	Coexpresssion with BAALC		20535151
205413_at	MPPED2	744	1.96297
214094_at	FUBP1	8880	1.37397	Activates c-myc; mutations related to gliomas			22588899
201289_at	CYR61	3491	1.54696	Promote the adhesion of endothelial cells		promote hematopoietic stem cell self-renewal	18775791
202628_s_at	SERPINE1	5054	1.73335	inhibitor of tissue plasminogen activator (tPA) and urokinase (uPA)
209183_s_at	C10orf10	11067	1.5931
212327_at	LIMCH1	22998	1.89782
209109_s_at	TSPAN6	7105	1.43386
211468_s_at	RECQL5	9400	0.854642	a helicase that is important for genome stability			21402780
211719_x_at	FN1	2335	1.37492	encode Fibronectcin; Involved in metastasis	A fusion protein found in AML;		10995009;20860816;
222171_s_at	PKNOX2	63876	1.36426	DNA-binding domain and play roles in cell proliferation, differentiation, and death			11972344
209278_s_at	TFPI2	7980	1.87882	Serine proteinase inhibitor; identified as a tumour suppressor gene in some non-haematopoietic cancers			22866126; 22449186; 21983100
209386_at	TM4SF1	4071	1.75617
209487_at	RBPMS	11030	1.78024	RNA binding; regulation of Smad proteins	Associated with Runx1 mutations in cytogenetically normal AML		22753902
220377_at	FAM30A	29064	1.80302
201744_s_at	LUM	4060	1.15423	binds collagen fibrils
219412_at	RAB38	23682	1.77043		Upregulated in CML;		20103624
209737_at	MAGI2	9863	1.8126	WW and PDZ domain
203477_at	COL15A1	1306	1.19554	Collagen type XV
209493_at	PDZD2	23037	1.7958	PDZ domain
212935_at	MCF2L	23263	1.80016
209576_at	GNAI1	2770	1.4904	Hydrolyze GTP; interacts with Galphai
211959_at	IGFBP5	3488	1.40454	Bind IGF1
203875_at	SMARCA1	6594	1.78327	Helicase and ATPase activity
201667_at	GJA1	2697	1.39664	A component of gap junction
213032_at	NFIB	4781	1.67355	Fusion protein with MYB is found in breast and neck cancer; increased expression in polycythemia vera	Increased expression in myeloproliferative disease		19841262;11882360;12730106
219855_at	NUDT11	55190	2.02337
203325_s_at	COL5A1	1289	1.81219	Collagen type V alpha 1	Gene expression suppressed by fusion tyrosine kinases		22204395
210473_s_at	GPR125	166647	1.20199	G protein-coupled receptor 125
215446_s_at	LOX	4015	1.70886	May have a role in tumour suppression via interacting with Hsp70 and c-Raf			21536655
203895_at	PLCB4	5332	1.829	Expressed by stimulated neutrophils			22791638
205609_at	ANGPT1	284	1.58258	Angiopoietin; ligand for the receptor tyrosine kinase Tie2 specifically expressed in HSC		Ligand for the receptor tyrosine kinase Tie2 specifically expressed in HSC	21593194
216442_x_at	FN1	2335	1.11329	Encode Fibronectcin; Involved in metastasis	A fusion protein found in AML;		10995009;20860816;
201215_at	PLS3	5358	1.55715	Bind actin; overexpressed in Sézary syndrome; a marker of leukemic T cell			18033314; 18569641
202133_at	WWTR1	25937	1.32283	Transcriptional coactivator
201621_at	NBL1	4681	2.21168	Act as BMP antagonist; Overexpressed in pancreatic cancer			9660951;19995712
222162_s_at	ADAMTS1	9510	1.62582	metallopeptidase activity	Upregulated in paediatric ALL		17092558
205421_at	SLC22A3	6581	1.03077	Polyspecific organic cation transporters; has roles in prostate cancer pathogenesis			22730461
220911_s_at	NYNRIN	57523	1.45582
209905_at	NA	NA	1.51899
207550_at	MPL	4352	1.39501	myeloproliferative leukemia virus oncogene	Mutations in MDS	HSC deficient in Mpl-/- mice; expressoin abolished in Congenital amegakaryocytic thrombocytopenia	21523797;9448308;11960358
208383_s_at	PCK1	5105	1.0718
212464_s_at	FN1	2335	1.09704	Encode Fibronectcin; Involved in metastasis	A fusion protein found in AML;		10995009;20860816;
218736_s_at	PALMD	54873	1.17686
204468_s_at	TIE1	7075	1.33261	A receptor tyrosine kinase ;Inhibits angiopoietin 1 signaling through the endothelial receptor tyrosine kinase Tie2.	Protein expression in AML; Expression correlated with disease activity in CLL;		16685739;11248324
210665_at	TFPI	7035	1.3344	a protease inhibitor that regulates the tissue factor (TF)-dependent pathway of blood coagulation
213258_at	TFPI	7035	1.14313	a protease inhibitor that regulates the tissue factor (TF)-dependent pathway of blood coagulation
213194_at	ROBO1	6091	1.47732	Cell surface recetor for Slit2; expressed in neutrophils; tumor suppressor in lung and breast			20944010;17175380
205618_at	PRRG1	5638	1.64624
209120_at	NR2F2	7026	0.947272	Synonym of COUPTFII	Repressed in CLL;	Downstream target of SCF in erythroid progenitors	19401563
213964_x_at	LOC100505761	100505761	1.31618
207836_s_at	RBPMS	11030	1.30052	RNA binding; regulation of Smad proteins	Associated with Runx1 mutations in cytogenetically normal AML		22753902
205802_at	TRPC1	7220	1.5306	a membrane protein that can form a non-selective channel permeable to calcium and other cations
202620_s_at	PLOD2	5352	1.38454
202410_x_at	NA	NA	1.58026
214829_at	AASS	10157	1.86261
212448_at	NEDD4L	23327	0.894249	Overexpressed in Sézary syndrome			18033314
219789_at	NPR3	4883	1.28641	Encode one of three natriuretic peptide receptors	Coexpresssion with BAALC		20535151
203874_s_at	SMARCA1	6594	1.53404	Helicase and ATPase activity
59631_at	TXNRD3	114112	1.03034
213094_at	GPR126	57211	1.16751	a G protein-coupled receptor
210495_x_at	FN1	2335	0.868351	encodes Fibronectcin; Involved in metastasis	A fusion protein found in AML;		10995009;20860816;
214862_x_at	NA	NA	1.417
204304_s_at	PROM1	8842	1.15296
212488_at	COL5A1	1289	1.23178	Collagen type V alpha 1	Gene expression suppressed by fusion tyrosine kinases		22204395
205601_s_at	HOXB5	3215	1.09919	A nuclear protein with a homeobox DNA-binding domain;Transfection of this gene transforms skin fibroblasts into haematopoietic cells	Increased expression in AML		15674343;21731684
219584_at	PLA1A	51365	1.02145
206211_at	SELE	6401	1.13127	Synonym of CD62E, E-selectin; adhesion molecule		HSC quiescence is enhanced and self-renewal potential was increased in Sele-/- mice	23086476
201578_at	PODXL	5420	1.05366	Binds to L-selectin; a pluripotent gene	Elevated expression in AML		22088171;22374871
205984_at	CRHBP	1393	1.38621
203706_s_at	FZD7	8324	1.0329	frizzled family receptor 7, WNT receptor, contributes to self-renewing signaling	A direct target of ERG (ERG overexpression is associated with poor prognosis in AML)		18681827;21242973
217901_at	DSG2	1829	1.24029	Desmoglein-2; constitutes tight junction; Adenovirus transfection induces the expression of DSG2 in human platelet and granulocytes			21151137
210815_s_at	CALCRL	10203	1.23511	Synonym of CGRPR (calcitonin gene-related peptide receptor)		Expressed in HSC and downregulated during granulocytic differentiation	11937264
219686_at	STK32B	55351	1.19988
204517_at	PPIC	5480	0.860749	Bind to Cyclosporin A; located in 5q	Lenalidomide increases the expression of PPIC in 5q- MDS erythroblasts		17576924
210664_s_at	TFPI	7035	1.05782	a protease inhibitor that regulates the tissue factor (TF)-dependent pathway of blood coagulation
209583_s_at	CD200	4345	1.15511	Type 1 membrane proteinm immunoglobulin superfamily	Overexpressed in AML; suppresses NK function		21274000
203980_at	FABP4	2167	0.656061	A PPARγ target gene			23039852
209757_s_at	MYCN	4613	1.33011	Synonym of N-Myc	The recurrent minimal common regions of the gene has a prognostic impact on CLL
213029_at	NFIB	4781	1.07605	Fusion protein with MYB is found in breast and neck cancer; increased expression in polycythemia vera	Increased expression in myeloproliferative disease		19841262;11882360;12730106
213844_at	HOXA5	3202	1.31555	A nuclear protein with a homeobox DNA-binding domai	Hypomethylation of HOXA5 is associated with worse prognosis	Overexpression of HOXA5 inhibits erythropoiesis and increases myelopoiesis from human hematopoietic progenitors	10397719;20890077
213994_s_at	SPON1	10418	1.28194
205942_s_at	ACSM3	6296	0.997967
216953_s_at	WT1	7490	0.999446	Wilms tumor1; a transcription factor that contains four zinc-finger motifs; tumour suppressor	WT1 overexpression occurs in most cases of AML, ALL, CML, and MDS	cells lacking WT1 show deficits in hematopoietic stem cell function	12835718;12468434
213067_at	MYH10	4628	0.569155	myosin, heavy chain 10		RUNX1-mediated silencing of nonmuscle myosin heavy chain IIB (MYH10) was required for megakaryocyte ploidization and maturation	22677128
220260_at	TBC1D19	55296	0.718062
213800_at	CFH	3075	1.20825
215145_s_at	CNTNAP2	26047	-0.476001
210313_at	LILRA4	23547	-1.03404	an immunoglobulin-like cell surface protein preferentially expressed in plasmacytoid dendritic cells
205373_at	CTNNA2	1496	-0.771193
205685_at	CD86	942	-0.770647	a type I membrane protein, immunoglobulin superfamily	The presence in patients with AML of elevated levels of circulating sCD86 were associated with lower CR rates and poor survival	Expressed in CD34+ cells	9573027;14534885
213652_at	PCSK5	5125	-0.755025
222218_s_at	PILRA	29992	-0.787441	the ITIM-bearing member of the receptor pair, which functions in the inhibitory role		expressed by human dendritic and myeloid cells	10903717
209906_at	C3AR1	719	-0.841262	complement component 3a receptor 1	overexpressed in cytogenetically normal AML with FLT3 D835/I836 mutations than FLT3 WT	A Macrophage marker	17940205;19712453
216496_s_at	NA	NA	-0.891511
208004_at	PROL1	58503	-0.847011
209288_s_at	CDC42EP3	10602	-0.742186
206952_at	G6PC	2538	-0.821751			Neutropenia occurs in G6pc-/- mice	17318259
204882_at	ARHGAP25	9938	-0.735143	A negative regulator of Rho GTPases		regulates phagocytosis in human neutrophilic granulocytes	22096251
207339_s_at	LTB	4050	-0.734869	lymphotoxin beta, a type II membrane protein of the TNF family	High expression in CLL	Upregulated in CD14+ cells from chronic GVHD patients compared with healthy	21211989;12801841
204834_at	FGL2	10875	-0.872451		Downregulated in ATL		11092974
220831_at	GCNT4	51301	-0.760364
202688_at	TNFSF10	8743	-0.762688	Synonym of TRAIL	Increased expression in MDS than AML and healthy	an anti-differentiation activity on erythroid maturation	15681838
201506_at	TGFBI	7045	-0.989972		Decreased in MLL-associated leukaemias		19155294
202748_at	GBP2	2634	-0.556602	guanylate-binding protein		downregulated during normal erythropoiesis	22864358
214467_at	GPR65	8477	-0.752068	G protein coupled receptor; regulates glucocorticoid-induced apoptosis			15485889
219471_at	KIAA0226L	80183	-0.857241
207777_s_at	SP140	11262	-0.638595	a major component of PML	hypermethylated in chronic myelomonocytic leukemia patients with mutant TET2		22395470
202149_at	NEDD9	4739	-0.800362	Synonym of CASL;binds specifically to the Crkl SH2 domain (Crkl is a major in vivo substrate of the deregulated Bcr/Abl tyrosine kinase )			22864358
217143_s_at	YME1L1	10730	-0.838037
222023_at	AKAP13	11214	-0.74001		AKAP13 was overexpressed in AML patients who were resistant to tipifarnib		17404110
205889_s_at	JAKMIP2	9832	-0.382778
204007_at	FCGR3B	2215	-0.889322	Synonym of CD16, FCRIIIb
204790_at	SMAD7	4092	-0.786614	a negative regulator of TGF-β receptor I (TBRI) kinase	Decreased in a large meta-analysis of gene expression studies from MDS marrow-derived CD34(+) cells; inhibits erythroid leukemia cell differentiation	inhibits erythroid leukemia cell differentiation	10828018;21189329
217138_x_at	IGLV3-25	28793	-1.09027	immunoglobulin lambda variable 3-25
222108_at	AMIGO2	347902	-0.688458
222326_at	NA	NA	-0.615507
209765_at	ADAM19	8728	-0.893699	ADAM metallopeptidase domain 19		A marker for human monocyte-derived DC	14632642
205789_at	CD1D	912	-0.843097	NKT cells recognise lipid antigens via CD1d	Expressed by 80-100% of cells in three of seven acute myeloid leukemias	Expressed in murine HSC; The numbers and cycling status of HPCs in the BM and spleen of Cd1d-/-	22535665;12764370;21646400
204006_s_at	NA	NA	-0.953718
221064_s_at	UNKL	64718	-0.805074
213609_s_at	SEZ6L	23544	-0.929749
201392_s_at	IGF2R	3482	-0.91792	insulin-like growth factor 2 receptor
208528_x_at	SSX5	6758	-1.20803
219947_at	CLEC4A	50856	-0.901208
222071_s_at	SLCO4C1	353189	-1.02567
220835_s_at	ZNF407	55628	-0.863064
216560_x_at	IGL@	3535	-0.888732	immunoglobulin lambda locus
211612_s_at	IL13RA1	3597	-0.88663	This subunit forms a receptor complex with IL4 receptor alpha, a subunit shared by IL13 and IL4 receptors		Decreased during monocyte differentiation	10534111
211627_x_at	ESR1	2099	-0.727427	estrogen receptor 1
218035_s_at	RBM47	54502	-0.884793
213952_s_at	ALOX5	240	-0.927808		An ALOX5 pathway inhibitor suppresses CML leukemic stem cells		20184539
44790_s_at	KIAA0226L	80183	-0.901301
221916_at	NEFL	4747	-0.853623
215646_s_at	VCAN	1462	-1.0584
207451_at	NKX2-8	26257	-0.94102
211771_s_at	POU2F2	5452	-0.650713	Synonym of Oct-2; a homeobox-containing transcription factor of the POU domain family		Expressed by B cells	2407588
209603_at	GATA3	2625	-0.53823	GATA binding protein 3, transcription factor		Regulates thymic T cell development and peripheral T cell differentiation (Th2)	21948191
221969_at	PAX5	5079	-0.865034	a member of the paired box (PAX) family of transcription factors	an aberrant regulation of Pax5 expression has consistently been associated with B-cell lymphoma/leukemia	a key role in B-cell development; downregulated during the differentiation of GMP from lymphoid-myeloid precursors	17934488;22127921
216191_s_at	NA	NA	-0.905954
204619_s_at	VCAN	1462	-1.00999
213906_at	MYBL1	4603	-0.763903	v-myb myeloblastosis viral oncogene homolog (avian)-like 1
220351_at	CCRL1	51554	-0.977597	chemokine (C-C motif) receptor-like 1
207032_s_at	CRISP1	167	-1.27735
220837_at	NA	NA	-0.531773
202687_s_at	TNFSF10	8743	-0.878468	Synonym of TRAIL	Increased expression in MDS than AML and healthy	an anti-differentiation activity on erythroid maturation	15681838
210895_s_at	CD86	942	-0.935068	a type I membrane protein, immunoglobulin superfamily	The presence in patients with AML of elevated levels of circulating sCD86 were associated with lower CR rates and poor survival	Expressed in CD34+ cells	9573027;14534885
206420_at	IGSF6	10261	-0.984504	immunoglobulin superfamily, member 6
205810_s_at	WASL	8976	-1.0076	Synonym of N-WASP; Wiskott-Aldrich syndrome-like;may depolymerize actin directly and/or serve as an adaptor or scaffold for these signaling molecules
203365_s_at	MMP15	4324	-0.783983	matrix metallopeptidase 15
206278_at	PTAFR	5724	-0.955592	platelet-activating factor receptor
211186_s_at	AAK1	22848	-0.448018
220884_at	NA	NA	-0.93165
209616_s_at	CES1	1066	-1.21639			A monocyte marker	21177752
216888_at	LDB3	11155	-0.835837	LIM domain binding 3
214391_x_at	PTGER1	5731	-0.982882	prostaglandin E receptor 1 (subtype EP1), 42kDa
220066_at	NOD2	64127	-0.937145	A pattern recognition molecule; mediates the immune response to intracellular bacterial lipopolysaccharides (LPS) by recognizing the muramyl dipeptide (MDP) derived from them and activating the NFKB protein	Gene polymorphisms may be associated with leukaemia	primarily expressed in the peripheral blood leukocytes	21745515
206978_at	CCR2	729230	-1.12433	chemokine (C-C motif) receptor 2	AML M4-M5 blasts express CCR2	a receptor for monocyte chemoattractant protein-1, a chemokine which specifically mediates monocyte chemotaxis	12829025;22615942
210146_x_at	LILRB2	10288	-1.04242	Leukocyte immunoglobulin-like receptor, subfamily B (with TM and ITIM domains), member 2; a receptor for Angiopoietin-like proteins (ANGPTLs)		the binding of ANGPTLs to LILRB2 supported ex vivo expansion of HSCs	22660330
219159_s_at	SLAMF7	57823	-0.99234	SLAM family member 7, CD319		An AhR agonist 2,3,7,8-tetrachlorodibenzo-p-dioxin (TCDD) inreases the number of HSC in BM in mice, while decreasing the expression of Slamf7	21791576
205076_s_at	MTMR11	10903	-1.05368
207737_at	NA	NA	-0.831794
203066_at	CHST15	51363	-0.979531
206370_at	PIK3CG	5294	-0.999789	phosphatidylinositol-4,5-bisphosphate 3-kinase, catalytic subunit gamma		A role in neutrophil apoptosis by KO mice;	12464394
219714_s_at	CACNA2D3	55799	-1.24336	calcium channel, voltage-dependent, alpha 2/delta subunit 3
216174_at	HCRP1	387535	-0.991051
39318_at	TCL1A	8115	-1.2833	T-cell leukemia/lymphoma 1A	implicated in the development of mature T cell leukemia, in which chromosomal rearrangements bring the TCL1 gene in close proximity to the T-cell antigen receptor (TCR)-alpha (MIM 186880) or TCR-beta (MIM 186930) regulatory elements	TCL1A together with C-MYC, and SOX2 convert fibroblasts into pluripotent cells by retroviral gene transduction	9520462;20504151
205892_s_at	FABP1	2168	-1.29796			exclusively expressed in alveolar macrophages	15203117
205931_s_at	CREB5	9586	-0.891786	a member of the CRE (cAMP response element)-binding protein family
206991_s_at	CCR5	1234	-1.0219	chemokine (C-C motif) receptor 5; expressed by T cells and macrophages		HIV activates and infects macrophages via CCR5	12960231
216069_at	NA	NA	-1.0254
213174_at	TTC9	23508	-0.816725
205494_at	ZNF821	55565	-1.30806
214977_at	NA	NA	-1.07076
205898_at	CX3CR1	1524	-1.14085	a receptor for fractalkine (CX3CL1), a transmembrane protein and chemokine involved in the adhesion and migration of leukocytes		Highly expressed by CD16+ monocytes	19696407
220613_s_at	SYTL2	54843	-0.852552	Synonym of synaptotagmin-like 2; specifically bind the GTP-bound form of Ras-related protein Rab-27A (RAB27A)
205591_at	OLFM1	10439	-0.480561
203435_s_at	MME	4311	-1.33422	Synonym of CD10; a cell surface marker of stim cell populations in many normal tissues	an important cell surface marker for ALL; used for the diagnosis of B-lineage ALL in combination with other B-lineage marker	Expressed by neutrophils; CD10-/- KO mice have an increased sensitivity to endotoxin	21425402
201888_s_at	IL13RA1	3597	-1.10075	This subunit forms a receptor complex with IL4 receptor alpha, a subunit shared by IL13 and IL4 receptors		Decreased during monocyte differentiation	10534111
203780_at	MPZL2	10205	-1.34343
205484_at	SIT1	27240	-1.05021
207038_at	SLC16A6	9120	-1.19565
210660_at	LILRA1	11024	-1.35989	leukocyte immunoglobulin-like receptor, subfamily A (with TM domain), member 1
209995_s_at	TCL1A	8115	-1.58897	T-cell leukemia/lymphoma 1A	implicated in the development of mature T cell leukemia, in which chromosomal rearrangements bring the TCL1 gene in close proximity to the T-cell antigen receptor (TCR)-alpha (MIM 186880) or TCR-beta (MIM 186930) regulatory elements	TCL1A together with C-MYC, and SOX2 convert fibroblasts into pluripotent cells by retroviral gene transduction	9520462;20504151
216625_at	NA	NA	-1.47188
206682_at	CLEC10A	10462	-1.65833
205611_at	TNFSF12	8742	-1.42849	Synonym of tumor necrosis factor (ligand) superfamily, member 12, TWEAK; a cytokine with overlapping signaling functions with TNF, but displays a much wider tissue distribution
