# Supplementary material for: Visualising the Cross-Level Relationships between Pathological and Physiological Processes and Gene Expression: Analyses of Haematological Diseases
Source: PLoS One. 2013 Jan 2;8(1):e53544. doi: 10.1371/journal.pone.0053544 (PMC3534650; doi:10.1371/journal.pone.0053544)
Supplement: File S1 — R script for CCAM. (R) [file pone.0053544.s009.r]

####################################################################################################
#Canonical Correspondence Analysis on Microarray gene expression data (CCAM)  12 Nov 2012 
#PLOS ONE Supporting Information:
#Visualising the cross-level relationships between pathological and physiological processes 
#and gene expression: Analyses of haematological diseases
#Ono M et al, 2012
#R ver 2.15.2
#Masahiro Ono (m.ono@ucl.ac.uk), Institute of Child Health, University College London
####################################################################################################
#Required library: vegan 2.0-5
#A part of the code (scalewt) is from ade4
#
library(vegan)
#Canonical Correspondence Analysis on Microarray data (CCAM)#######################################
#
##Usage
#CCAM<- function(data=x, env=y, env.group=env.group, env.group.used=env.group.used, scale=FALSE)
#
##Arguments
#data: expression data 1 (main data; e.g. pathological process)
#env: expression data 2 (data for interpreting main data; e.g. expression data of physiological 
#	process) this data will be processed and designated as explanatory variebles (Environmental variables).
#IMPORTANT: rows = genes; columns = samples in both data and env
#The genes to be analysed (row names) should be exactly the same between data and env; 
#	Genes should be prefiltered, typically based on Environmental data only, using a statistical 
#	method (e.g. limma's t-test).
#env.group: a factor defining the identities of env data. The same group should have the same name 
#			(level). The levels of env.group will be used as the names of environmental variables.
#env.group.used: a character vector specifying which groups in env should be used for CCAM. The default is levels(env.group).
#scale: logical, indicating if environmental data should be normalised across genes. The default is FALSE.
#
##Value
#Function CCAM returns a list object
#1. CCA: the cca object of vegan
#2. Used variables: The name of environmental variables that were used for CCAM
#3. Env.var.matrix: environmental variables used for CCAM
#
##How to visualise the result (res) -you can use the plot functions of vegan. Alternatively,
#sample scores...res$CCA$v.eig (alternatively, $v)
#gene scores...res$CCA$wa (alternatively, $wa.eig)
#Environmental variables ...res$CCA$biplot
#Total and Constrained inertia ... show(res)
#Eigen values ...res$CCA$eig
#(see vegan manuals for further details)
####################################################################################################
#Normalisation method: scalewt of ade4
scalewt<- function (X, wt = rep(1, nrow(X)), center = TRUE, scale = TRUE) 
{
    X <- as.matrix(X)
    n <- nrow(X)
    if (length(wt) != n) 
        stop("length of wt must equal the number of rows in x")
    if (any(wt < 0) || (s <- sum(wt)) == 0) 
        stop("weights must be non-negative and not all zero")
    wt <- wt/s
    center <- if (center) 
        apply(wt * X, 2, sum)
    else 0
    X <- sweep(X, 2, center)
    if (scale) {
        norm <- apply(X * X * wt, 2, sum)
        temp <- norm < 1e-14
        if (any(temp)) {
            warning("Variables with null variance not standardized.")
            norm[temp] <- 1
        }
        X <- sweep(X, 2, sqrt(norm), "/")
    }
    return(X)
}
#CCAM###############################################################################################
#Prepare.env: function for preparing Environmental variables from env data (data of normal cellular
# phenotypes, see below): 
#Data formats: rows = genes; columns = samples
#Expression data of each groups are averaged to reduce the number of variables to which the main data
# will be regressed. 

Prepare.env<-function(x, group){
	res <- c(); z <- c()	
	group <- as.factor(group)
	z <- length(levels(group))
	res <- matrix(rep(0,nrow(x)*z), ncol=z, nrow=nrow(x))
	
	for(i in 1:z){
		lg <- grepl(pattern=levels(group)[i], group)
		tp <- x[, lg]
		if(length(group[lg])==1){
			res[,i] <- tp
			}else{
				res[,i] <- rowMeans(tp)
				}
		}
	rownames(res) <- rownames(x)
	colnames(res) <- levels(group)
	return(res)
	}

#CCAM  
CCAM<- function(data=x, env=y, env.group=env.group, env.group.used=levels(env.group), scale=FALSE){
	if(class(env.group)!="factor"){
		print("Use a factor for env.group; the levels will be used as the names of environmental variables"); stop()
		}
	df <- Prepare.env(env, env.group)#prepare environmental variable
	lg <- colnames(df) %in% env.group.used; l<- ifelse(lg, 1, 0)
	if(identical(l,rep(0, length(l)))){
		print("env.group.used cannot be found in env.group!"); stop()
		}
	
	if(scale==TRUE){
		df <- t(scalewt(t(df)))
		}

	df <- df[,lg] #select only env.group.used from all the groups (env.group.name)
	res <- cca(data ~., as.data.frame(df)); #CCA by vegan
	result <- list(res, env.group.used,as.matrix(df))
	names(result) <- c("CCA","Used variables", "Env.var.matrix")
	return(result)
	alarm();alarm();alarm()
}
